# Supplementary material for: Rapid Removal of Acid Red 88 by Zeolite/Chitosan Hydrogel in Aqueous Solution
Source: Polymers (Basel). 2022 Feb 24;14(5):893. doi: 10.3390/polym14050893 (PMC8912896; doi:10.3390/polym14050893)
Supplement: Supplementary file 1 [file polymers-14-00893-s001.zip]

Archive with 1 entries (1 files):
- polymers-1599487-Supplementary.pdf
